# Supplementary material for: Genome-Wide Analysis Reveals Key Genes and MicroRNAs Related to Pathogenic Mechanism in Wuchereria bancrofti
Source: Pathogens. 2024 Dec 10;13(12):1088. doi: 10.3390/pathogens13121088 (PMC11678661; doi:10.3390/pathogens13121088)
Supplement: Supplementary file 1 [file pathogens-13-01088-s001.zip › pathogens-3318386-supplementary/Supplementary_material_Table_S1-S4.xlsx]

## Sheet: Table S1
	Table S1 – Summary of the miRNA screening process and the remaining number after screening
	Screening process		number
	The alignment results of BLASTN		37522
	Alignment length≥16, mismatch≤3, gap=0		319
	Label and remove redundancies	The start point is less than the end point	102	193
		The start point is greater than the end point	91
	Structural filtering		39
	Removal of protein-coding sequences		22
	Remove the sequence containing N from the miRNA sequence		21
	Remove sequences that do not meet the MFE/MFEI criteria		20

## Sheet: Table S2
	Table S2 – Statistics of miRNA precursor characteristic parameters
	Parameter	Minimal	Maximal	Average	Median	Standard Deviation
	MFE (kcal/mol)	-40.4	-6.5	-20.82	-18.95	9.2
	AMFE (kcal/mol)	-47.34	-9.29	-25.57	-25.13	10.16
	MFEI	-0.83	-0.36	-0.54	-0.54	0.12
	Pre-miRNA Length (nt)	70	108	81.1	76.5	11.92
	miRNA Length(nt)	16	23	19.65	19.5	1.79
	(G + C)%	20	60.27	46.57	47.47	11.77
	(A + U)%	39.73	80	52.85	49.71	11.71
	A%	11	45.71	24.14	21.43	8.27
	C%	7.14	34.25	22.55	22.25	6.93
	G%	12.86	35.21	24.02	23.07	6.96
	U%	20.25	45.33	28.72	25.19	8.09
	A/U	0.3	1.88	0.9	0.87	0.36
	C/G	0.56	1.41	0.97	0.98	0.29

## Sheet: Table S3
	Table S3 – The annotated 75 uncharacterized proteins in this study
	No.	WBA Protein	previous annotation	homology	Gene symbol	Our annotation	E-value	identity
	1	A0A1I8EHN2	Uncharacterized protein	XP_001891657.2	RAC1	Ras-related protein Rac1, putative	2e-140	1
	2	A0A183XMC8	Uncharacterized protein	KAK6111852.1	POLR2K	DNA-directed RNA polymerases I II and III subunit RPABC4 domain protein	2e-32	1
	3	J9EGK5	Uncharacterized protein	MCP9257968.1	RAB2	Ras-related protein Rab-2	1e-156	0.9953
	4	A0A3P7DYR4	Uncharacterized protein	KAK6112704.1	RBPF	RNA recognition motif family protein	2e-59	0.9899
	5	A0A1I8EH73	Uncharacterized protein	KAK6101950.1	SEL1	Sel1 repeat family protein	0	0.9887
	6	J9EZZ7	Uncharacterized protein	KAK6106685.1	HMBOX	Homeobox domain family protein	0	0.9864
	7	J9FC50	Uncharacterized protein	XP_042932147.1	RAB30	Ras-related protein Rab-30, putative	7e-132	0.9838
	8	J9AVT2	Uncharacterized protein	KAK6112434.1	IER	Immediate early response protein (IER) family protein	2e-28	0.9825
	9	A0A1I8EA78	Uncharacterized protein	KAK6111993.1	TMCC2	putative transmembrane and coiled-coil 2 family protein	0	0.974
	10	A0A3P7EC68	Uncharacterized protein	KAK6110404.1	ARHGDIB	Rho GDP-dissociation inhibitor 2	1e-139	0.9694
	11	A0A3P7EWB0	Uncharacterized protein (Fragment)	XP_042931553.1	CMC2	putative calcium-binding mitochondrial carrier F55A11.4, putative	0	0.9628
	12	A0A3P7GCW7	Uncharacterized protein	KAK6101134.1	ITM	putative integral membrane protein	1e-165	0.962
	13	J9EDE1	Uncharacterized protein (Fragment)	XP_042936681.1	MRPS30	28S ribosomal protein S30, mitochondrial, putative	2e-103	0.962
	14	A0A3P7EHJ5	Uncharacterized protein	KAK6101881.1	RPN13	Proteasome complex subunit Rpn13 ubiquitin receptor family protein	0	0.9619
	15	J9F9J0	Uncharacterized protein	KAK6101659.1	RPS18	Ribosomal protein S18 family protein	1e-122	0.9605
	16	A0A183XMK3	Uncharacterized protein	XP_001894312.1	MTX1	Metaxin 1 homolog, putative	0	0.9591
	17	A0A183Y2P4	Uncharacterized protein	KAK6103082.1	NDUFB2	NADH dehydrogenase 1 beta subcomplex subunit 2 family protein	4e-109	0.9568
	18	A0A1I8ERM1	Uncharacterized protein	KAK6107604.1	MEMO1	Protein MEMO1	0	0.955
	19	J9EIB4	Uncharacterized protein	XP_042936799.1	NTF2	nuclear transport factor 2 (NTF-2), putative	0	0.953
	20	A0A183XB90	Uncharacterized protein	XP_042938130.1	MRPS2	28S ribosomal protein S2, mitochondrial, putative	9e-176	0.9516
	21	A0A3P7GKW1	Uncharacterized protein	OZC08172.1	KCNJ2	inward rectifier potassium channel 2 family protein	0	0.9441
	22	A0A3P7EDD9	Uncharacterized protein	KAK6104025.1	HYCC1	Hyccin family protein	0	0.9421
	23	A0A3P7FC67	Uncharacterized protein	KAK6101713.1	TPR	Tetratricopeptide repeat family protein	0	0.9344
	24	A0A3P7E956	Uncharacterized protein	KAK6106853.1	DPP	Dipeptidyl peptidase IV (DPP IV) N-terminal region family protein	0	0.9333
	25	A0A1I8EE68	Uncharacterized protein	KAK6101116.1	RRN3	RNA polymerase I specific transcription initiation factor RRN3 family protein	0	0.9228
	26	J9BB53	Uncharacterized protein (Fragment)	KAK6107744.1	NDC1	Nucleoporin protein Ndc1-Nup family protein	0	0.9205
	27	A0A3P7GA70	Uncharacterized protein	KAK6103888.1	MTCH2	Mitochondrial carrier family protein	0	0.9148
	28	A0A1I8EBQ0	Uncharacterized protein	KAK6110387.1	FGF	Fibroblast growth factor family protein	1e-126	0.9137
	29	J9F5U9	Uncharacterized protein	KAK6106554.1	IFT57	Intra-flagellar transport protein 57 family protein	0	0.9128
	30	A0A1I8ES18	Uncharacterized protein	KAK6110210.1	NRAMP2	Natural resistance-associated macrophage protein 2	0	0.9101
	31	J9EZM4	Uncharacterized protein	XP_042931562.1	CRB3	crumbs homolog 3, putative	3e-35	0.9011
	32	A0A3P7DR81	Uncharacterized protein (Fragment)	XP_042938551.1	FANCD2	Fanconi anemia complementation group D2 protein, isoform 2, putative	0	0.9008
	33	J9ELU6	Uncharacterized protein (Fragment)	KAK6110895.1	TMEM237	Transmembrane protein 237 family protein	3e-176	0.9
	34	J9F1L2	Uncharacterized protein	KAK6106237.1	SH3BGR	SH3-binding glutamic acid-rich family protein	3e-78	0.8947
	35	J9ECG0	Uncharacterized protein	KAK6111799.1	MRPS35	Mitochondrial ribosomal protein MRP-S35 family protein	5e-120	0.8942
	36	A0A1I8EM97	Uncharacterized protein	XP_020306810.1	GPSM	G-protein signaling modulator	0	0.878
	37	A0A1I8EKQ8	Uncharacterized protein	KAK6108099.1	NA	FEZ-like family protein	0	0.9862
	38	A0A1I8EBP7	Uncharacterized protein	KAK6108403.1	NA	Ion transport family protein	0	0.9837
	39	J9EYR7	Uncharacterized protein	KAK6108819.1	NA	EB1-like C-terminal motif family protein	0	0.9798
	40	A0A1I8EVL3	Uncharacterized protein	KAK6104639.1	NA	TRIC channel family protein	0	0.9795
	41	A0A183XT20	Uncharacterized protein	XP_042938494.1	NA	UTP--ammonia ligase, putative	0	0.9763
	42	J9BLR9	Uncharacterized protein	KAK6112627.1	NA	non-SMC mitotic condensation complex subunit 1 family protein	0	0.9754
	43	J9EPI2	Uncharacterized protein	XP_042930751.1	NA	Sodium Bile acid symporter family protein	0	0.9729
	44	A0A3P7DZA1	Uncharacterized protein	XP_001893275.1	NA	LMBR1-like conserved region family protein	0	0.9703
	45	A0A183XS94	Uncharacterized protein	KAK6105169.1	NA	NICE-3 family protein	0	0.9685
	46	J9FE73	Uncharacterized protein	KAK6108240.1	NA	NRDE family protein	0	0.9683
	47	A0A3P7DGY6	Uncharacterized protein	XP_042938434.1	NA	oxidoreductase, short chain dehydrogenase/reductase family protein	0	0.9645
	48	J9EEV0	Uncharacterized protein (Fragment)	A8P7J8.1	NA	RecName: Full=FHIP family protein Bm1_18400	0	0.9507
	49	A0A1I8EAT9	Uncharacterized protein	KAK6110066.1	NA	Zinc finger C4 type (two domains) family protein	0	0.9478
	50	J9FMQ0	Uncharacterized protein (Fragment)	KAK6109554.1	NA	MFS/sugar transport family protein	0	0.9471
	51	A0A3P7DWC1	Uncharacterized protein	XP_042933173.1	NA	IBR domain containing protein	0	0.9444
	52	A0A1I8EVI1	Uncharacterized protein	KAK6104829.1	NA	Small nuclear RNA activating complex (SNAPc) subunit SNAP43 family protein	0	0.9426
	53	A0A3P7DH42	Uncharacterized protein	KAK6100942.1	NA	Sin-like protein conserved region family protein	0	0.941
	54	J9FLS4	Uncharacterized protein	KAK6111172.1	NA	WD domain G-beta repeat family protein	0	0.9369
	55	A0A3P7FC06	Uncharacterized protein	KAK6108522.1	NA	Ribosomal protein L1p/L10e family protein	0	0.9303
	56	J9EEE4	Uncharacterized protein (Fragment)	KAK6106632.1	NA	Mitotic checkpoint family protein	0	0.9263
	57	A0A3P7EDW8	Uncharacterized protein	XP_042930921.1	NA	putative ATP-dependent RNA helicase p47 homolog, putative	0	0.9149
	58	A0A3P7FY69	Uncharacterized protein	KAK6102393.1	NA	Pre-mRNA splicing factor family protein	0	0.8989
	59	A0A3P7E6W7	Uncharacterized protein	KAK6114129.1	NA	Renin receptor-like family protein	0	0.8925
	60	A0A1I8EBN9	Uncharacterized protein	KAK6104181.1	NA	RhoGEF domain family protein	0	0.8857
	61	A0A3P7FPI0	Uncharacterized protein	XP_042937046.1	NA	Collagenase NC10 and Endostatin family protein	0	0.8846
	62	A0A3P7FFW9	Uncharacterized protein	KAK6105223.1	NA	UV radiation resistance protein and autophagy-related subunit 14 family protein	0	0.8723
	63	A0A1I8EKJ6	Uncharacterized protein	KAK6105764.1	NA	Sodium:neurotransmitter symporter family protein	0	0.8465
	64	A0A3P7DT23	Uncharacterized protein	KAK6108076.1	NA	Moulting cycle family protein	0	0.7314
	65	J9EWS0	Uncharacterized protein (Fragment)	KAK6107522.1	NA	Ankyrin repeats (3 copies) family protein	3e-173	0.9916
	66	J9FHF8	Uncharacterized protein (Fragment)	KAK6112573.1	NA	PPP4R2 family protein	2e-157	0.9513
	67	A0A3P7EH65	Uncharacterized protein (Fragment)	KAK6107211.1	NA	putative Monad-binding region of RPAP3 family protein	2e-138	0.9104
	68	J9EMT1	Uncharacterized protein	XP_001892691.1	NA	RIKEN cDNA 5830427H10 gene, putative	2e-135	0.9686
	69	A0A1I8EX56	Uncharacterized protein	KAK6112040.1	NA	FAR-17a/AIG1-like family protein	2e-129	0.9628
	70	A0A1I8EIB6	Uncharacterized protein	KAK6101935.1	NA	Tim17/Tim22/Tim23/Pmp24 family protein	2e-121	0.9832
	71	A0A3P7DLF8	Uncharacterized protein	XP_001894348.2	NA	NADH-ubiquinone oxidoreductase 17.3 kDa subunit, putative	3e-106	0.9742
	72	J9EPH2	Uncharacterized protein	KAK6107354.1	NA	Retinal tissue family protein	9e-81	0.9831
	73	J9BMP5	Uncharacterized protein	KAK6106755.1	NA	rRNA processing family protein	3e-63	0.9286
	74	J9DSD8	Uncharacterized protein	KHN73198.1	NA	Protein Asterix	7e-58	0.87
	75	J9EBQ8	Uncharacterized protein (Fragment)	XP_042937486.1	NA	Transcription factor IIA, alpha/beta subunit family protein	2e-44	1

## Sheet: Table S4
	Table S4 – Full table of identified pathogenic-related proteins
	No.	gene symbol	protein accession	Protein detail	PubMed ID	Year	Title	Enzyme entry
	1	MIF-2	A0A088FMA5	Macrophage migration inhibitory factor-2	38331083	2024	Immunomodulation of streptozotocin induced Type 1 diabetes mellitus in mouse model by Macrophage migration inhibitory factor-2 (MIF-2) homologue of human lymphatic filarial parasite, Wuchereria bancrofti	EC 1.8.4.2
	2	CST3	A0A3P7E9H2	Cystatin domain-containing protein	36586276	2023	Reverse vaccinology assisted design of a novel multi-epitope vaccine to target Wuchereria bancrofti cystatin: An immunoinformatics approach	NA
	3	CALR	A0A3P7DSX6	Calreticulin family protein	33667079	2021	Immunization with Brugia malayi Calreticulin Protein Generates Robust Antiparasitic Immunity and Offers Protection during Experimental Lymphatic Filariasis	NA
	4	GST	E3UV59	Glutathione S-transferase	36797509	2024	Discovery of potent inhibitors targeting Glutathione S-transferase of Wuchereria bancrofti: a step toward the development of effective anti-filariasis drugs	EC 2.5.1.18
	5	SOD	A1XI87	Superoxide dismutase [Cu-Zn]	21796387	2012	Expression and characterization of Cu/Zn superoxide dismutase from Wuchereria bancrofti	EC 1.15.1.1
	6	TCTP	J9FBX2	Translationally-controlled tumor protein	11985867	2002	Molecular characterization of a calcium binding translationally controlled tumor protein homologue from the filarial parasites Brugia malayi and Wuchereria bancrofti	NA
	7	MFP	J9AIW9	Major microfilarial sheath protein	30477598	2018	Exploring the homolog of a novel proinflammatory microfilarial sheath protein (MfP) of Wuchereria bancrofti in the adult-stage bovine filarial parasite Setaria cervi	NA
	8	GAL	A0A183XCC6	Galectin	32035155	2020	Structural, molecular, functional and immunological characterization of Wuchereria bancrofti-galectin	NA
	9	HMGB1	J9BAQ5	HMG box family protein	22402610	2012	Cloning and characterization of high mobility group box protein 1 (HMGB1) of Wuchereria bancrofti and Brugia malayi	NA
	10	IPGM	B4XK96	independent phosphoglycerate mutase	22908983	2013	Molecular modeling, dynamics, and an insight into the structural inhibition of cofactor independent phosphoglycerate mutase isoform 1 from Wuchereria bancrofti using cheminformatics and mutational studies	EC 5.4.2.12
